# Supplementary material for: Finely tuned eye movements enhance visual acuity
Source: Nat Commun. 2020 Feb 7;11:795. doi: 10.1038/s41467-020-14616-2 (PMC7005897; doi:10.1038/s41467-020-14616-2)
Supplement: Supplementary file 8 — Source Data [file 41467_2020_14616_MOESM8_ESM.xlsx]

## Sheet: Fig 2
Figure 2a
	Drift Speed Probability Distribution
	Drift Speed (arcmin / s)			20	21	22	23	24	25	26	27	28	29	30	31	32	33	34	35	36	37	38	39	40	41	42	43	44	45	46	47	48	49	50	51	52	53	54	55	56	57	58	59	60	61	62	63	64	65
	Snellen (mean)			0.00115749	0.000834633	0.00129982	0.00148988	0.00240863	0.0063945	0.0114087	0.0157357	0.0214399	0.0325161	0.0411617	0.047923	0.0551064	0.0616779	0.0594235	0.0558258	0.0538688	0.05022	0.0480374	0.0434405	0.0384238	0.0338114	0.031742	0.0318149	0.0267339	0.025612	0.0232242	0.0182084	0.0197441	0.017542	0.0170697	0.0108179	0.0120835	0.00929121	0.00801114	0.00870774	0.00698686	0.00551091	0.00591148	0.00430935	0.00347067	0.00264064	0.0033699	0.00303418	0.00207668	0.00127219
	Snellen (SEM)			0.00210986	0.00184213	0.0014203	0.00237434	0.00300066	0.00944422	0.0124902	0.0177119	0.0214177	0.0271721	0.033278	0.0341417	0.0330476	0.0315505	0.0326277	0.0259805	0.026327	0.0239629	0.0228661	0.0170534	0.0202044	0.0144107	0.014041	0.0149954	0.0165129	0.0204096	0.0204332	0.0186656	0.0226447	0.0203255	0.0204662	0.0159378	0.0158537	0.0135484	0.0100905	0.0106102	0.0095814	0.00820584	0.00729427	0.00374712	0.00432963	0.00298813	0.00390686	0.00408398	0.00273491	0.00162901
	Fixation (mean)			0.000532032	0	0.00227311	0.0017805	0.00408892	0.00249837	0.0118926	0.0126502	0.0111087	0.0198329	0.0227011	0.0261865	0.0300642	0.0310927	0.0331292	0.0328981	0.038337	0.0428692	0.0402643	0.0351215	0.0375441	0.0480629	0.0376251	0.0316577	0.0350543	0.0274055	0.0355075	0.0252284	0.0194207	0.0223463	0.0247744	0.0165489	0.0157215	0.0193074	0.015993	0.0176778	0.0115829	0.0146614	0.00977539	0.0114548	0.0121629	0.00890202	0.00795638	0.00663064	0.00609984	0.00579243
	Fixation (SEM)			0.000915014	0	0.00514084	0.00385817	0.00640156	0.00393834	0.0101218	0.0108129	0.0111094	0.015257	0.0195195	0.0247541	0.0235688	0.018938	0.0207572	0.0204662	0.0194186	0.0245194	0.0145139	0.0152827	0.0151515	0.0248524	0.0129147	0.0139285	0.01499	0.018723	0.0176266	0.0118445	0.0114446	0.0159403	0.0137731	0.00823907	0.0143175	0.0127023	0.00995983	0.0138945	0.00656502	0.01099	0.00785784	0.00670774	0.00923763	0.0120249	0.00813915	0.00785703	0.00783616	0.00517475
	Mean Drift Speeds
		Subject	Snellen	Fixation
		S1	50.5736	53.4091
		S2	37.3137	36.046
		S3	37.4631	43.5867
		S4	33.1553	52.0744
		S5	40.1911	43.5313
		S6	34.5801	43.5522
		S7	40.7708	41.8836
		Mean	39.1497 44.8690
		SEM	2.1671	2.2719
Figure 2b
	Drift Curvature Probability Distribution
	Drift Curvature (arcmin^-1)			0	1	2	3	4	5	6	7	8	9	10	11	12	13	14	15	16	17	18	19	20	21	22	23	24	25	26	27	28	29	30	31	32	33	34	35	36	37	38	39	40	41	42	43	44	45
	Snellen (mean)			0.000119147	0.00102623	0.00171333	0.0034225	0.00574345	0.0072819	0.00989297	0.0117187	0.0140424	0.0189656	0.022963	0.0264466	0.0271341	0.0306387	0.0358277	0.0328192	0.0383346	0.0398549	0.0356205	0.035182	0.0363026	0.0333801	0.0351059	0.0299601	0.0253926	0.0270914	0.0280012	0.0231014	0.0194436	0.0159632	0.0163239	0.0154251	0.016459	0.015068	0.0136172	0.0136804	0.0123355	0.0132606	0.010764	0.0096706	0.00724151	0.00720656	0.00761227	0.0076455	0.00637958	0.00559737
	Snellen (SEM)			0.000315233	0.00105064	0.00187968	0.00208863	0.00506737	0.00507122	0.00762053	0.00617181	0.010303	0.00926435	0.0124337	0.0122486	0.0141771	0.0107665	0.0113936	0.0114316	0.00863635	0.0129013	0.00966963	0.00843822	0.0064441	0.00714748	0.00607019	0.00398357	0.00351945	0.00410855	0.006595	0.00709732	0.00488522	0.00571884	0.00454398	0.00656631	0.00531764	0.00541232	0.00684004	0.00521761	0.00587516	0.0028252	0.0042064	0.00476467	0.00210988	0.00295604	0.00336284	0.00266657	0.00328928	0.00342019
	Fixation (mean)			0.000729103	0.00772681	0.0125018	0.0206022	0.0246337	0.0295281	0.0348137	0.0387153	0.0396067	0.040878	0.0429982	0.0458914	0.0435902	0.0453707	0.0386415	0.0370081	0.033564	0.032328	0.0285628	0.0269047	0.0284077	0.024572	0.0152767	0.0203057	0.0217204	0.0175336	0.0181382	0.0101401	0.0146608	0.00907388	0.00896635	0.00885937	0.00644629	0.0123779	0.0100136	0.00857853	0.00548073	0.00397757	0.00208591	0.00431518	0.00830393	0.00203729	0.00656379	0.00439046	0.00233644	0.00367337
	Fixation (SEM)			0.00127005	0.0114715	0.014408	0.0127727	0.0155688	0.0122945	0.0194006	0.0183183	0.0189844	0.0155052	0.012011	0.0116382	0.0168791	0.0109356	0.0127394	0.01406	0.00965899	0.0149249	0.00512616	0.00903579	0.01287	0.00698664	0.00835328	0.0041291	0.0106713	0.0109957	0.0116645	0.00423423	0.00828847	0.00721353	0.00291459	0.00383209	0.00449511	0.00775624	0.00801452	0.00577438	0.00844411	0.00304935	0.00230787	0.00523317	0.010074	0.00287957	0.00509044	0.00462015	0.00117458	0.00513846
	Mean Drift Curvatures
		Subject	Snellen	Fixation
		S1	36.1224	19.772
		S2	48.9375	38.4221
		S3	49.0037	30.2049
		S4	49.9618	20.0225
		S5	35.1854	50.7325
		S6	40.5518	25.0731
		S7	48.5176	36.1921
		Mean	44.04	31.4885
		SEM	2.4737	4.2316
Fig 2c
	Drift Diffusion Constants (arcmin^2 / s)
		Subject	Snellen	Fixation
		S1	12.7122	25.8312
		S2	8.55312	13.4541
		S3	10.4681	22.4968
		S4	7.66455	62.9248
		S5	11.416	34.9568
		S6	8.1265	34.7796
		S7	18.0464	16.6382
		Mean	10.9981	30.1545
		SEM	1.36634	6.28162
Figure 2d-e
	Drift Power Distribtuion (dB)
	Spatial Frequency (cpd)		0.1	0.107227	0.114976	0.123285	0.132194	0.141747	0.151991	0.162975	0.174753	0.187382	0.200923	0.215443	0.231013	0.247708	0.265609	0.284804	0.305386	0.327455	0.351119	0.376494	0.403702	0.432876	0.464159	0.497702	0.53367	0.572237	0.613591	0.657933	0.70548	0.756463	0.811131	0.869749	0.932603	1	1.07227	1.14976	1.23285	1.32194	1.41747	1.51991	1.62975	1.74753	1.87382	2.00923	2.15443	2.31013	2.47708
	Snellen (mean)		-41.2487	-40.6427	-40.0366	-39.4306	-38.8245	-38.2184	-37.6124	-37.0063	-36.4003	-35.7942	-35.1881	-34.5821	-33.976	-33.37	-32.7639	-32.1578	-31.5518	-30.9457	-30.3396	-29.7336	-29.1275	-28.5215	-27.9154	-27.3093	-26.7033	-26.0972	-25.4912	-24.8851	-24.2791	-23.673	-23.0669	-22.4609	-21.8548	-21.2488	-20.6428	-20.0367	-19.4307	-18.8247	-18.2187	-17.6127	-17.0068	-16.4008	-15.795	-15.1892	-14.5834	-13.9778	-13.3723
	Snellen (SEM)		0.494019	0.494019	0.494019	0.494019	0.494019	0.494019	0.494019	0.494019	0.494019	0.494019	0.494019	0.494019	0.494019	0.494019	0.494018	0.494018	0.494018	0.494018	0.494018	0.494018	0.494018	0.494018	0.494018	0.494018	0.494017	0.494017	0.494016	0.494015	0.494015	0.494013	0.494011	0.494009	0.494006	0.494002	0.493997	0.49399	0.493981	0.493969	0.493952	0.493931	0.493903	0.493866	0.493817	0.493752	0.493666	0.493552	0.493402
	Fixation (mean)		-37.201	-36.595	-35.9889	-35.3829	-34.7768	-34.1707	-33.5647	-32.9586	-32.3525	-31.7465	-31.1404	-30.5344	-29.9283	-29.3222	-28.7162	-28.1101	-27.5041	-26.898	-26.2919	-25.6859	-25.0798	-24.4738	-23.8677	-23.2617	-22.6556	-22.0496	-21.4435	-20.8375	-20.2315	-19.6255	-19.0195	-18.4135	-17.8075	-17.2016	-16.5957	-15.9899	-15.3841	-14.7785	-14.173	-13.5676	-12.9625	-12.3577	-11.7533	-11.1494	-10.5462	-9.94392	-9.34283
	Fixation (SEM)		0.847967	0.847967	0.847967	0.847967	0.847967	0.847967	0.847967	0.847967	0.847967	0.847967	0.847967	0.847966	0.847966	0.847966	0.847966	0.847965	0.847965	0.847964	0.847964	0.847963	0.847961	0.847959	0.847957	0.847954	0.84795	0.847944	0.847937	0.847927	0.847914	0.847897	0.847874	0.847844	0.847805	0.847753	0.847684	0.847593	0.847472	0.847313	0.847103	0.846826	0.84646	0.845977	0.845339	0.8445	0.843394	0.841941	0.840032
	Power at 30cpd (dB)						Critical Spatial Frequency (cpd)
		Subject	Snellen	Fixation				Subject	Snellen	Fixation
		S1	1.1046 0.7337					S1	20	14.0909
		S2	1.2539 1.0779					S2	24.5455	19.5455
		S3	1.1870 0.8077					S3	21.8182	15
		S4	1.2804 0.3471					S4	25.9091	9.09091
		S5	1.1522 0.5814					S5	20.9091	12.2727
		S6	1.2672 0.5838					S6	25	12.2727
		S7	0.9270 0.9703					S7	16.8182	17.2727
		Mean	1.1675	0.7288				Mean	22.1429	14.2208
		SEM	0.0469	0.0945				SEM	1.2217	1.3111
[truncated: 134 more columns]

## Sheet: Fig 3
Figure 3a-b
	Microsaccade Amplitude Distribtuion (arcmin)
	amplitude (arcmin)		0	1	2	3	4	5	6	7	8	9	10	11	12	13	14	15	16	17	18	19	20	21	22	23	24	25	26	27	28	29	30	31	32	33	34	35	36	37	38	39	40	41	42	43	44	45	46
	Snellen (mean)		0	0.000351229	0.000986479	0.0054636	0.0127714	0.0149269	0.0230009	0.041745	0.0656486	0.0861959	0.0917601	0.0947628	0.0933013	0.0759917	0.0672709	0.0550388	0.0483	0.0390141	0.0326401	0.0270388	0.0222485	0.0181903	0.0167987	0.0109319	0.0102468	0.00789977	0.00574905	0.00569243	0.00345411	0.00386448	0.00406007	0.00221527	0.00220087	0.000824952	0.00173191	0.00070295	0.00101891	0.000271577	0.000881147	0.000689454	0.000437458	0.000538073	0.000420336	0.000597253	0.000138831	0.000502932	0.000470932
	Snellen (SEM)		0	0.000238255	0.000560331	0.00246168	0.00508042	0.00545551	0.00729438	0.00984182	0.0146905	0.016177	0.0116579	0.0102638	0.00995993	0.00663357	0.00513953	0.00781666	0.00706099	0.00673915	0.00839077	0.0086796	0.00978071	0.00754409	0.00726429	0.00465956	0.00486886	0.00421334	0.00185833	0.00212415	0.00138343	0.00112946	0.00177483	0.000969433	0.00113556	0.000436901	0.000417238	0.000494032	0.000408384	0.000179097	0.000543856	0.000278498	0.00029638	0.000193947	0.000318678	0.000386853	0.000138831	0.000186239	0.000273517
	Fixation (mean)		0	0	0.00137767	0.00482655	0.00880876	0.0062898	0.0160168	0.0261061	0.0294264	0.0308018	0.0367371	0.0387556	0.044661	0.048714	0.0448816	0.0434419	0.0408165	0.0373289	0.0356432	0.0350527	0.0331021	0.0289696	0.0240673	0.02691	0.0280539	0.0189756	0.0253937	0.0214373	0.0191428	0.0205378	0.0146047	0.0212389	0.0156044	0.0117572	0.00902667	0.0120331	0.0123141	0.013093	0.0061241	0.00870484	0.0108339	0.00675239	0.00741714	0.00488206	0.00363561	0.00571406	0.00376961
	Fixation (SEM)		0	0	0.00311897	0.00412065	0.00872791	0.00509794	0.0132129	0.0236405	0.0207851	0.0210791	0.0238576	0.0261528	0.0232144	0.0205165	0.0105652	0.0203096	0.0117589	0.0113426	0.0137934	0.00773269	0.0121146	0.0192804	0.0104595	0.0133217	0.0106222	0.0125612	0.00849631	0.0145529	0.0158702	0.00710979	0.011064	0.0114253	0.0103361	0.00767465	0.00814464	0.0117646	0.0131665	0.00999835	0.00494809	0.0069081	0.0074848	0.00762018	0.00686614	0.00448755	0.00467169	0.00468043	0.00621859
	Mean Amplitude (arcmin)						90th percentile (arcmin)
			Snellen	Fixation				Subject	Snellen	Fixation
			11.3605	26.6881				S1	16.9809	49.5083
			14.9527	22.5152				S2	21.1536	37.5992
			11.3814	14.1733				S3	15.3937	20.7292
			11.8044	24.5882				S4	16.6244	38.3677
			18.4568	26.8904				S5	25.1985	41.5205
			14.414	21.4657				S6	20.4643	37.373
			10.7994	18.9248				S7	15.2341	39.5947
			13.3099	22.178				Mean	18.7214	37.8132
			1.0522	1.7157				SEM	1.3936	3.2591
Figure 3c
	Microsaccade Direction (Radians)
	direction (radians)		0	0.330694	0.661388	0.992082	1.32278	1.65347	1.98416	2.31486	2.64555	2.97625	3.30694	3.63763	3.96833	4.29902	4.62972	4.96041	5.2911	5.6218	5.95249
	Snellen (mean)		0.264901	0.150086	0.0569725	0.0248268	0.0187936	0.0145603	0.0104024	0.0166465	0.0307565	0.0605248	0.0728581	0.0347497	0.0145103	0.0102762	0.00971604	0.0113255	0.0179282	0.0361338	0.144032
	Snellen (SEM)		0.0472733	0.0449798	0.0226554	0.0112444	0.00902592	0.00593908	0.00301873	0.00449334	0.00865432	0.0071873	0.0183221	0.0127421	0.00572736	0.00590308	0.00574604	0.00483465	0.009375	0.0138383	0.0383103
	Fixation (mean)		0.0937552	0.0604121	0.0402863	0.0374949	0.0434394	0.046874	0.0433858	0.0598202	0.0807552	0.0763717	0.070601	0.0557243	0.037241	0.0225679	0.0237458	0.0267366	0.0413184	0.0556844	0.0837858
	Fixation (SEM)		0.0573691	0.0366104	0.0264939	0.0306254	0.0461681	0.0442504	0.0355492	0.0431667	0.0641707	0.0271053	0.0359296	0.0436112	0.0333713	0.0214317	0.0197518	0.0224483	0.0313211	0.0545674	0.060318
Figure 3e
	Microsaccade Landing Distance (arcmin)
	Subject	Snellen	Fixation	Shuffle
	S1	7.92219	13.6328	10.6275
	S2	6.0067	11.4972	9.60201
	S3	7.87979	12.4578	9.34518
	S4	6.48324	13.8964	8.59646
	S5	8.63064	15.2709	10.9999
	S6	8.30529	12.8248	9.67395
	S7	9.00726	11.9223	9.96446
	Mean	7.74787	13.0717	9.82992
	SEM	0.418467	0.489636	0.302991
[truncated: 14 more columns]

## Sheet: Fig 4
Figure 4b
	Proportion Correct by Optotype Size during Retinal Stabilization
	optotype size (logMAR)		0.0253059	0.104487	0.171434	0.229426	0.280578	0.326336	0.367729	0.405517	0.440279	0.472464	0.502427
	S1		0.5	0.48	0.625	0.625	0.777778	1	1	1	1	1	1
	S2		0.62963	0.733333	0.975	0.942308	1	1	1	1	0.944444	1	1
	S3		0.47619	0.463636	0.763158	0.821429	0.954545	1	1	1	1	1	1
	S4		0.444444	0.377778	0.772727	0.78125	0.925926	0.97619	1	0.969697	1	1	1
	S5		0.416667	0.7	0.78125	0.678571	0.962963	0.969697	1	1	1	1	1
	S6		0.377778	0.427273	0.75	0.71875	0.979167	0.975309	1	1	1	1	1
	S7		0.5	0.511111	0.890625	0.888889	0.980392	1	1	1	1	1	1
	mean		0.477816	0.52759	0.793966	0.779457	0.94011	0.988742	1	0.995671	0.992063	1	1
	SEM		0.0304314	0.0514525	0.0420206	0.0430893	0.0284599	0.0053623	0	0.004329	0.00793651	0	0
	Acuity Thresholds during Retinal Stabilization
	Subject	threshold (logMAR)
	S1	0.198534
	S2	0.0746586
	S3	0.1639
	S4	0.194241
	S5	0.156805
	S6	0.192403
	S7	0.131508
	mean	0.1589
	SEM	0.0168
Figure 4c
	Proportion Correct by Optotype Position
	Position		1	2	3	4	5	6
	Normal (mean)		0.731026	0.73469	0.699108	0.746383	0.691151	0.689878
	Normal (SEM)		0.0466227	0.0393825	0.0659182	0.0508746	0.0952376	0.0786724
	Stabilized (mean)		0.378996	0.518611	0.601076	0.564512	0.454806	0.550006
	Stabilized (SEM)		0.0699326	0.118688	0.0883899	0.0945676	0.115024	0.0870425
	Normal Performance
	Position		1	2	3	4	5	6
	S1		0.756522	0.704348	0.765217	0.8	0.808696	0.730435
	S2		0.777778	0.641975	0.703704	0.691358	0.82716	0.728395
	S3		0.809524	0.809524	0.704762	0.695238	0.657143	0.714286
	S4		0.695238	0.733333	0.790476	0.780952	0.771429	0.819048
	S5		0.695238	0.72381	0.647619	0.695238	0.571429	0.647619
	S6		0.747253	0.769231	0.681319	0.802198	0.681319	0.659341
	S7		0.708333	0.694444	0.680556	0.75	0.819444	0.722222
	Stabilized Performance
	Position		1	2	3	4	5	6
	S1		0.354839	0.419355	0.419355	0.548387	0.580645	0.483871
	S2		0.636364	0.848485	0.787879	0.909091	0.606061	0.575758
	S3		0.357143	0.285714	0.428571	0.642857	0.642857	0.5
	S4		0.24	0.32	0.6	0.44	0.36	0.64
	S5		0.482759	0.637931	0.689655	0.5	0.396552	0.517241
	S6		0.345455	0.390909	0.481818	0.418182	0.272727	0.409091
	S7		0.327103	0.476636	0.560748	0.504673	0.35514	0.523364
Fig 4d
	Acuity Thresholds by Optotype Eccentricity
	Subject	0-15 arcmin	15-30 arcmin
	S1	0.188126	0.246123
	S2	0.0252169	0.10612
	S3	0.161235	0.208163
	S4	0.198349	0.213173
	S5	0.138211	0.213532
	S6	0.181044	0.220993
	S7	0.122834	0.17261
	mean	0.1612	0.2132
	SEM	0.0161	0.0125

## Sheet: Supp Fig 1
Supp Fig 1a
	Saccade Amplitude - 90th percentile
		Subject	Snellen mean	SEM	Fixation mean	SEM
		A1	20.1985	0.577912	25.4311	0.864209
		A2	18.877	0.426427	31.9823	2.22795
		A3	17.988	0.294606	22.2288	1.0667
Supp Fig 1b
		Subject	Snellen mean	SEM	Fixation mean	SEM
		A1	5.53194	0.247614	18.1311	1.11832
		A2	5.14021	0.121294	7.39847	0.248163
		A3	6.17312	0.17717	17.134	1.52752

## Sheet: Supp Fig 2
Supp Fig 2a
	Saccade Amplitude - 90th percentile
		Subject	Snellen mean	SEM	Fixation mean	SEM
		B1	18.628	0.6309	24.0686	0.7115
		B2	17.5164	0.5838	22.0884	0.9561
		B3	20.7587	0.4954	26.6719	2.74
Supp Fig 2b
		Subject	Snellen mean	SEM	Fixation mean	SEM
		B1	6.99994	0.263833	8.30018	0.293684
		B2	10.374	0.435837	15.0174	0.689269
		B3	9.50124	0.348652	11.98	0.909834

## Sheet: Supp Fig 3
Supp Fig 3a
	Weber Contrast Thresholds
		Subject	Normal	Stabilized
		S1	0.525378	-
		S2	0.37639	-
		S3	0.470488	-
		S4	0.552823	-
		S5	0.588109	-
		S6	0.682207	-
		S7	0.835115	-
		mean	0.5758	-
		SEM	0.0562	-
Supp Fig 3b
	Sensitivity to Contrast (slope of psychometric function)
		Subject	Normal	Stabilized
		S1	0.557188	0.424801
		S2	0.932705	1.14377e-14
		S3	0.970893	0.368434
		S4	0.945212	0.440188
		S5	0.988296	0.174692
		S6	0.818943	0.329889
		S7	0.561959	1.66569e-15
		mean	0.825	0.2483
		SEM	0.0715	0.072

## Sheet: Supp Fig 4
Supp Fig 4
	Proportion Correct in Snellen
		Subject	Normal (mean)	SEM	Fixation (mean)	SEM	Stabilized (mean)	SEM
		S2	0.7656	0.0307	0.622	0.0309	0.6296	0.0654
		S6	0.7937	0.0256	0.5556	0.0585	0.3778	0.0512
